# Supplementary material for: Derivation of a HEAR Pathway for Emergency Department Chest Pain Patients to Safely Avoid a Second Troponin Test
Source: Diagnostics (Basel). 2023 Oct 16;13(20):3217. doi: 10.3390/diagnostics13203217 (PMC10605779; doi:10.3390/diagnostics13203217)
Supplement: Supplementary file 1 [file diagnostics-13-03217-s001.zip]

Archive with 1 entries (1 files):
- diagnostics-2556965-supplementary.pdf
